# Supplementary material for: Improving Balance and Movement Control in Fencing Using IoT and Real-Time Sensorial Feedback
Source: Sensors (Basel). 2023 Dec 13;23(24):9801. doi: 10.3390/s23249801 (PMC10747936; doi:10.3390/s23249801)
Supplement: Supplementary file 1 [file sensors-23-09801-s001.zip]

Archive with 1 entries (1 files):
- sensors-2688249-supplementary.pdf
